# Supplementary material for: Enhancing Single-Cell and Bulk Hi-C Data Using a Generative Transformer Model
Source: Biology (Basel). 2025 Mar 12;14(3):288. doi: 10.3390/biology14030288 (PMC11940666; doi:10.3390/biology14030288)
Supplement: Supplementary file 1 [file biology-14-00288-s001.zip]

Archive with 1 entries (1 files):
- biology-3499094-supplementary.pdf
